# Supplementary material for: ﻿Discovering the diversity of Acarosporaceae (Acarosporales, Lecanoromycetes) with carbonized epihymenial accretions in North America
Source: MycoKeys. 2025 Sep 11;122:123–48. doi: 10.3897/mycokeys.122.162675 (PMC12447084; doi:10.3897/mycokeys.122.162675)
Supplement: XML Treatment for Acarospora anthracina [file mycokeys.122.162675-treatment1.xml]

<!DOCTYPE tp:taxon-treatment
  PUBLIC "-//TaxonX//DTD Taxonomic Treatment Publishing DTD v0 20100105//EN" "tax-treatment-NSO.dtd">
<tp:taxon-treatment xmlns:tp="http://www.plazi.org/taxpub"><tp:treatment-meta><kwd-group><label>Taxon classification</label><kwd>
                <named-content content-type="kingdom">Fungi</named-content>
              </kwd><kwd>
                <named-content content-type="order">Acarosporales</named-content>
              </kwd><kwd>
                <named-content content-type="family">Acarosporaceae</named-content>
              </kwd></kwd-group><mixed-citation publication-type="journal"><person-group><name><surname>Knudsen</surname><given-names>Kerry</given-names></name><name><surname>Kocourková</surname><given-names>Jana</given-names></name><name><surname>Kondrysová</surname><given-names>Eva</given-names></name><name><surname>Pušová</surname><given-names>Tereza</given-names></name><name><surname>Hollinger</surname><given-names>Jason</given-names></name><name><surname>Leavitt</surname><given-names>Steve</given-names></name><name><surname>McCarthy</surname><given-names>John</given-names></name><name><surname>Jedličková</surname><given-names>Lucie</given-names></name><name><surname>Westberg</surname><given-names>Martin</given-names></name></person-group><article-title>﻿Discovering the diversity of <tp:taxon-name><tp:taxon-name-part taxon-name-part-type="family">Acarosporaceae</tp:taxon-name-part></tp:taxon-name> (<tp:taxon-name><tp:taxon-name-part taxon-name-part-type="order">Acarosporales</tp:taxon-name-part></tp:taxon-name>, <tp:taxon-name><tp:taxon-name-part taxon-name-part-type="class">Lecanoromycetes</tp:taxon-name-part></tp:taxon-name>) with carbonized epihymenial accretions in North America</article-title><source>MycoKeys</source><day>11</day><month>09</month><year>2025</year><volume>122</volume><fpage>123</fpage><lpage>148</lpage><pub-id pub-id-type="doi">10.3897/mycokeys.122.162675</pub-id></mixed-citation></tp:treatment-meta><tp:nomenclature><label>﻿</label><tp:taxon-name><object-id xmlns:xlink="http://www.w3.org/1999/xlink" content-type="arpha" xlink:type="simple">AED3C353-E524-5D4E-8AFD-D28B382216A2</object-id>
              <tp:taxon-name-part taxon-name-part-type="genus" reg="Acarospora">Acarospora</tp:taxon-name-part>
              <tp:taxon-name-part taxon-name-part-type="species" reg="anthracina">anthracina</tp:taxon-name-part>
              <object-id xmlns:xlink="http://www.w3.org/1999/xlink" content-type="mycobank" xlink:type="simple">857356</object-id>
            </tp:taxon-name><tp:taxon-authority>K.Knudsen, Kocourk. &amp; Kondrysová</tp:taxon-authority><tp:taxon-status xmlns:xlink="http://www.w3.org/1999/xlink" xlink:type="simple">sp. nov.</tp:taxon-status><xref ref-type="fig" rid="F2">Fig. 2</xref></tp:nomenclature><tp:treatment-sec sec-type="material" id="SECID0EWWAE"><title>Type.</title><p>U.S.A., Nevada, Lincoln Co., Mormon Mountains, N-facing cliffs WSW of Horse Springs, ca. 250 m E of peak x7189, base of massive N-facing limestone cliffs, pinyon-juniper zone, <named-content xmlns:xlink="http://www.w3.org/1999/xlink" content-type="dwc:verbatimCoordinates" xlink:type="simple"><named-content content-type="geo-json" specific-use="{&#34;type&#34;:&#34;Point&#34;,&#34;coordinates&#34;:[-114.457000,36.937000]}" id="NCID0E6WAE" xlink:type="simple">36.937, -114.457</named-content></named-content>, alt. 2100 m, on limestone, 10 Aug. 2019, J. Hollinger 23119 (holotype, Bry-L-0050241), J. Hollinger 23110 (topotype, BRY-L-0050234).</p><fig id="F2" position="float" orientation="portrait"><object-id xmlns:xlink="http://www.w3.org/1999/xlink" content-type="doi" xlink:type="simple">10.3897/mycokeys.122.162675.figure2</object-id><object-id xmlns:xlink="http://www.w3.org/1999/xlink" content-type="arpha" xlink:type="simple">4A64500C-1825-523E-8E49-A53A4BF1C4BD</object-id><label>Figure 2.</label><caption><p><italic><tp:taxon-name><tp:taxon-name-part taxon-name-part-type="genus" reg="Acarospora">Acarospora</tp:taxon-name-part> <tp:taxon-name-part taxon-name-part-type="species" reg="anthracina">anthracina</tp:taxon-name-part></tp:taxon-name></italic>, Hollinger 23119 Holotype (A), Topotype (B). A. Habit of immersed thallus with young black apothecia; B. Fully developed gyrose apothecial disc. Scale bars: 500 µm (A, B).</p></caption><graphic xmlns:xlink="http://www.w3.org/1999/xlink" xlink:href="mycokeys-122-123-g002.jpg" position="float" orientation="portrait" xlink:type="simple" id="oo_1413670.jpg"><uri content-type="original_file" xlink:type="simple">https://binary.pensoft.net/fig/1413670</uri></graphic></fig></tp:treatment-sec><tp:treatment-sec sec-type="diagnosis" id="SECID0E3XAE"><title>Diagnosis.</title><p>Similar to the calciphyte <italic><tp:taxon-name><tp:taxon-name-part taxon-name-part-type="genus" reg="Sarcogyne">Sarcogyne</tp:taxon-name-part> <tp:taxon-name-part taxon-name-part-type="species" reg="urceolata">urceolata</tp:taxon-name-part></tp:taxon-name></italic> in Europe and Africa, which is also lichenicolous. but with different sequence data and recovered in the <italic><tp:taxon-name><tp:taxon-name-part taxon-name-part-type="genus" reg="Acarospora">Acarospora</tp:taxon-name-part></tp:taxon-name></italic> clade rather than in the <italic><tp:taxon-name><tp:taxon-name-part taxon-name-part-type="genus" reg="Sarcogyne">Sarcogyne</tp:taxon-name-part></tp:taxon-name></italic> clade.</p></tp:treatment-sec><tp:treatment-sec sec-type="etymology" id="SECID0E2YAE"><title>Etymology.</title><p>Its name refers to its black apothecia.</p></tp:treatment-sec><tp:treatment-sec sec-type="description" id="SECID0EAZAE"><title>Description.</title><p>Thallus endolithic of hyphae mostly 2 µm wide, algae usually at base of apothecia in substrate, algal cells 5–10 µm wide in loose clusters, sometimes absent, especially beneath the smallest apothecia. Apothecia black, broadly attached, 0.1–0.4(–0.5) mm wide, rarely larger than 1.0 mm and replicating by division, 0.1–0.3 mm thick, smallest on hardest limestone. Margin entire in young apothecia, becoming knobby or uneven and/or segmented, irregular when apothecia replicating by division, in largest specimens ca. 100 µm wide, outer layer ca. 80 µm wide, carbonized, inner layer hyaline, hyphae 1–2 µm wide, sometimes 40 µm wide in smallest specimens. Disc black, rarely pruinose, without carbonized epihymenial accretions when young, usually forming one umbo, usually higher than margin, sometimes with gyrose structures. Hymenium (60–)80–100 µm tall, epihymenium black. Paraphyses 1–2 µm wide, apices barely expanded in black caps, hymenial gel IKI+ dark blue, euamyloid. Asci 40–70 × 10–25 µm, ascospores variable 2.0–5.5 × 1.0–2.5 µm, sometimes globose 2×2 µm mixed with ellipsoid ascospores (n = 40), sometimes with an oil drop. Subhymenium 10–30 µm tall, IKI+ blue. Hypothecium continuous with margin and endolithic thallus, hyphae mostly 2 µm thick. Pycnidia not observed. Not producing secondary metabolites.</p></tp:treatment-sec><tp:treatment-sec sec-type="habitat" id="SECID0EFZAE"><title>Habitat and distribution.</title><p>On limestone and other calcareous rock in Arizona, California (White Mountains), Nevada, and Utah. Expected to have wider distribution in North America.</p></tp:treatment-sec><tp:treatment-sec sec-type="material" id="SECID0EKZAE"><title>Additional specimens examined.</title><p>U.S.A., • Arizona, Mohave Co., Grand Canyon Parashant National Monument, <named-content xmlns:xlink="http://www.w3.org/1999/xlink" content-type="dwc:verbatimCoordinates" xlink:type="simple"><named-content content-type="geo-json" specific-use="{&#34;type&#34;:&#34;Point&#34;,&#34;coordinates&#34;:[-113.631100,36.670000]}" id="NCID0ETZAE" xlink:type="simple">36.67, -113.6311</named-content></named-content>, alt. 1500 m, on limestone, 20 May 2003, K. G. Sweats 206 (ASU); • California, Mono Co., White Mountains, Patriarch Grove, Bristlecone Pine Forest, <named-content xmlns:xlink="http://www.w3.org/1999/xlink" content-type="dwc:verbatimCoordinates" xlink:type="simple"><named-content content-type="geo-json" specific-use="{&#34;type&#34;:&#34;Point&#34;,&#34;coordinates&#34;:[-118.198000,37.527500]}" id="NCID0E2ZAE" xlink:type="simple">37.5275, -118.1980</named-content></named-content>, alt. 3453 m, on dolomite rock chips, 17 Jul. 2002, S. Tucker 38026 (SBBG); • Colorado, Rio Blanco Co, BLM land southwest of Rangely, off CR23, Piceance Basin, rocky steppe dominated by junipers, <named-content xmlns:xlink="http://www.w3.org/1999/xlink" content-type="dwc:verbatimCoordinates" xlink:type="simple"><named-content content-type="geo-json" specific-use="{&#34;type&#34;:&#34;Point&#34;,&#34;coordinates&#34;:[-108.864100,39.973900]}" id="NCID0ED1AE" xlink:type="simple">39.9739, -108.8641</named-content></named-content>, 1874 m, on calcareous sandstone, 18 Apr. 2025, E. Manzitto-Tripp 11423 (COLO); • Nevada, Lincoln Co., Golden Gate Range, Continental Pass, <named-content xmlns:xlink="http://www.w3.org/1999/xlink" content-type="dwc:verbatimCoordinates" xlink:type="simple"><named-content content-type="geo-json" specific-use="{&#34;type&#34;:&#34;Point&#34;,&#34;coordinates&#34;:[-115.399000,37.953000]}" id="NCID0EL1AE" xlink:type="simple">37.953, -115.399</named-content></named-content>, alt. 1650 m, on limestone, J. Hollinger 11031 &amp; N. Noell (BRY-L-0049261); • Highland Peak, north slope near top of western peak, massive limestone cliffs surrounded by <italic><tp:taxon-name><tp:taxon-name-part taxon-name-part-type="genus" reg="Abies">Abies</tp:taxon-name-part> <tp:taxon-name-part taxon-name-part-type="species" reg="concolor">concolor</tp:taxon-name-part></tp:taxon-name></italic>-<italic><tp:taxon-name><tp:taxon-name-part taxon-name-part-type="genus" reg="Pinus">Pinus</tp:taxon-name-part> <tp:taxon-name-part taxon-name-part-type="species" reg="longaeva">longaeva</tp:taxon-name-part></tp:taxon-name></italic> forest high on steep north slope, <named-content xmlns:xlink="http://www.w3.org/1999/xlink" content-type="dwc:verbatimCoordinates" xlink:type="simple"><named-content content-type="geo-json" specific-use="{&#34;type&#34;:&#34;Point&#34;,&#34;coordinates&#34;:[-114.586000,37.899000]}" id="NCID0EJ2AE" xlink:type="simple">37.899, -114.586</named-content></named-content>, alt. 2750 m, on ledge in limestone slot, 2 Jun 2016, J. Hollinger 12539, 12544 &amp; N. Noell (hb. H&amp;N); • Highland Peak, ridge to west of western peak, high limestone ridge with old <italic><tp:taxon-name><tp:taxon-name-part taxon-name-part-type="genus" reg="Cercocarpus">Cercocarpus</tp:taxon-name-part> <tp:taxon-name-part taxon-name-part-type="species" reg="ledifolius">ledifolius</tp:taxon-name-part></tp:taxon-name></italic> forest, <named-content xmlns:xlink="http://www.w3.org/1999/xlink" content-type="dwc:verbatimCoordinates" xlink:type="simple"><named-content content-type="geo-json" specific-use="{&#34;type&#34;:&#34;Point&#34;,&#34;coordinates&#34;:[-114.587000,37.897000]}" id="NCID0E32AE" xlink:type="simple">37.897, -114.587</named-content></named-content>, alt. 2835 m, on vertical limestone cliff, 2 Jun 2016, J. Hollinger 12651, 12656, 12669 &amp; N. Noell (hb. H&amp;N); • Mount Irish, high on N ridge with some large limestone outcrops and open conifer forest with <italic><tp:taxon-name><tp:taxon-name-part taxon-name-part-type="genus" reg="Abies">Abies</tp:taxon-name-part> <tp:taxon-name-part taxon-name-part-type="species" reg="concolor">concolor</tp:taxon-name-part></tp:taxon-name></italic>, <italic><tp:taxon-name><tp:taxon-name-part taxon-name-part-type="genus" reg="Pinus">Pinus</tp:taxon-name-part> <tp:taxon-name-part taxon-name-part-type="species" reg="longaeva">longaeva</tp:taxon-name-part></tp:taxon-name></italic>, <italic><tp:taxon-name><tp:taxon-name-part taxon-name-part-type="genus" reg="Pinus">P.</tp:taxon-name-part> <tp:taxon-name-part taxon-name-part-type="species" reg="monophylla">monophylla</tp:taxon-name-part></tp:taxon-name></italic>, <italic><tp:taxon-name><tp:taxon-name-part taxon-name-part-type="genus" reg="Juniperus">Juniperus</tp:taxon-name-part> <tp:taxon-name-part taxon-name-part-type="species" reg="osteosperma">osteosperma</tp:taxon-name-part></tp:taxon-name></italic>, <italic><tp:taxon-name><tp:taxon-name-part taxon-name-part-type="genus" reg="Juniperus">J.</tp:taxon-name-part> <tp:taxon-name-part taxon-name-part-type="species" reg="scopulorum">scopulorum</tp:taxon-name-part></tp:taxon-name></italic> and <italic><tp:taxon-name><tp:taxon-name-part taxon-name-part-type="genus" reg="Artemisia">Artemisia</tp:taxon-name-part> <tp:taxon-name-part taxon-name-part-type="species" reg="nova">nova</tp:taxon-name-part></tp:taxon-name></italic>, <named-content xmlns:xlink="http://www.w3.org/1999/xlink" content-type="dwc:verbatimCoordinates" xlink:type="simple"><named-content content-type="geo-json" specific-use="{&#34;type&#34;:&#34;Point&#34;,&#34;coordinates&#34;:[-115.401000,37.646000]}" id="NCID0EG5AE" xlink:type="simple">37.646, -115.401</named-content></named-content>, alt. 2600 m, on limestone talus, 14 Jun 2016, J. Hollinger 13181 &amp; N. Noell (hb. H&amp;N), (BRY- L-0050241); • Pershing Co., Humboldt Range, Black Canyon, <named-content xmlns:xlink="http://www.w3.org/1999/xlink" content-type="dwc:verbatimCoordinates" xlink:type="simple"><named-content content-type="geo-json" specific-use="{&#34;type&#34;:&#34;Point&#34;,&#34;coordinates&#34;:[-118.188700,40.548200]}" id="NCID0EO5AE" xlink:type="simple">40.5482, -118.1887</named-content></named-content>, alt. 2565 m, on limestone, 10 Oct. 2014, J. Hollinger 8156, 8157 (hb. H&amp;N); • Utah, Garfield Co., Aquarius Plateau, near head of Sweetwater Creek slopes of conifer woodland, 37.827 -111.899. alt. 2650 m, on calcareous sandstone, 5 May 2017, J. Hollinger 17278, 17279 (hb. H&amp;N); • Grand Co., La Sal Range, Monti La Sal National Forest on Barrow Ridge, <named-content xmlns:xlink="http://www.w3.org/1999/xlink" content-type="dwc:verbatimCoordinates" xlink:type="simple"><named-content content-type="geo-json" specific-use="{&#34;type&#34;:&#34;Point&#34;,&#34;coordinates&#34;:[-109.228700,38.500800]}" id="NCID0EW5AE" xlink:type="simple">38.5008, -109.2287</named-content></named-content>, alt. 3560 m, on calciferous sandstone, 21 Aug. 2018, S. Leavitt 18629a (BRY-L-0051913); • Kane Co., Fifty Mile Bench, pinyon juniper woodland on N to NE-facing slope, 37.3015 -111.1035, alt. 1930 m, on calcareous sandstone, 9 May 2017, J. Hollinger 17397 (hb. H&amp;N); • Millard Co., Pavant Mountains, side valley above Chalk Creek Canyon, <named-content xmlns:xlink="http://www.w3.org/1999/xlink" content-type="dwc:verbatimCoordinates" xlink:type="simple"><named-content content-type="geo-json" specific-use="{&#34;type&#34;:&#34;Point&#34;,&#34;coordinates&#34;:[-112.211700,38.926300]}" id="NCID0E55AE" xlink:type="simple">38.9263, -112.2117</named-content></named-content>, alt. 1994 m, outcrops of rocks, on limestone, 10 Sept. 2024, J. Kocourková 11551 &amp; K. Knudsen (hb. K&amp;K); • Chokecherry Creek, Fillmore Canyon Rd., <named-content xmlns:xlink="http://www.w3.org/1999/xlink" content-type="dwc:verbatimCoordinates" xlink:type="simple"><named-content content-type="geo-json" specific-use="{&#34;type&#34;:&#34;Point&#34;,&#34;coordinates&#34;:[-112.202600,38.918600]}" id="NCID0EG6AE" xlink:type="simple">38.9186, -112.2026</named-content></named-content>, alt. 2283 m, outcrops of rocks above creek valley, on limestone, 11 Sept. 2024, J. Kocourková 11553 &amp; K. Knudsen (hb. K&amp;K); • San Juan Co., La Sal Range, Dark Canyon, <named-content xmlns:xlink="http://www.w3.org/1999/xlink" content-type="dwc:verbatimCoordinates" xlink:type="simple"><named-content content-type="geo-json" specific-use="{&#34;type&#34;:&#34;Point&#34;,&#34;coordinates&#34;:[-109.232100,38.444400]}" id="NCID0EO6AE" xlink:type="simple">38.4444, -109.2321</named-content></named-content>. alt. 3500 m, on calcareous sandstone, 20. Aug. 2018. S. Leavitt 18541 (BRY-L-0051395); • Washington Co., Big Mountain, <named-content xmlns:xlink="http://www.w3.org/1999/xlink" content-type="dwc:verbatimCoordinates" xlink:type="simple"><named-content content-type="geo-json" specific-use="{&#34;type&#34;:&#34;Point&#34;,&#34;coordinates&#34;:[-113.655000,37.513000]}" id="NCID0EW6AE" xlink:type="simple">37.513, -113.655</named-content></named-content>, alt. 2200 m, on calcareous sandstone, 21 Sept. 2015, J. Hollinger 19709 &amp; N. Noell (BRY-L-0052022).</p></tp:treatment-sec><tp:treatment-sec sec-type="notes" id="SECID0E26AE"><title>Notes.</title><p><italic><tp:taxon-name><tp:taxon-name-part taxon-name-part-type="genus" reg="Sarcogyne">Sarcogyne</tp:taxon-name-part> <tp:taxon-name-part taxon-name-part-type="species" reg="anthracina">anthracina</tp:taxon-name-part></tp:taxon-name></italic> differs from <italic><tp:taxon-name><tp:taxon-name-part taxon-name-part-type="genus" reg="Sarcogyne">S.</tp:taxon-name-part> <tp:taxon-name-part taxon-name-part-type="species" reg="urceolata">urceolata</tp:taxon-name-part></tp:taxon-name></italic> in usually having a higher hymenium (60–)80–100 vs. 60–80 µm, in not being lichenicolous, and in having different sequence data placing it in the <italic><tp:taxon-name><tp:taxon-name-part taxon-name-part-type="genus" reg="Acarospora">Acarospora</tp:taxon-name-part></tp:taxon-name></italic> clade and not in the <italic><tp:taxon-name><tp:taxon-name-part taxon-name-part-type="genus" reg="Sarcogyne">Sarcogyne</tp:taxon-name-part></tp:taxon-name></italic> clade (<xref ref-type="bibr" rid="B33">Thor et al. 2023</xref>).</p><p>There are many North American specimens in the Consortium of Lichen Herbaria identified as <italic><tp:taxon-name><tp:taxon-name-part taxon-name-part-type="genus" reg="Sarcogyne">Sarcogyne</tp:taxon-name-part> <tp:taxon-name-part taxon-name-part-type="species" reg="urceolata">urceolata</tp:taxon-name-part></tp:taxon-name></italic>, but this name was used for any specimen on limestone (CLN 2024). We do not consider <italic><tp:taxon-name><tp:taxon-name-part taxon-name-part-type="genus" reg="Sarcogyne">S.</tp:taxon-name-part> <tp:taxon-name-part taxon-name-part-type="species" reg="urceolata">urceolata</tp:taxon-name-part></tp:taxon-name></italic> as verified in North America. It could occur in the Holarctic flora of northern North America. At the same time, <italic><tp:taxon-name><tp:taxon-name-part taxon-name-part-type="genus" reg="Acarospora">A.</tp:taxon-name-part> <tp:taxon-name-part taxon-name-part-type="species" reg="anthracina">anthracina</tp:taxon-name-part></tp:taxon-name></italic> may occur throughout North America.</p></tp:treatment-sec><ref-list><ref id="B33"><mixed-citation xmlns:xlink="http://www.w3.org/1999/xlink" xlink:type="simple"><person-group><name name-style="western"><surname>Thor</surname><given-names>G</given-names></name><name name-style="western"><surname>Arup</surname><given-names>U</given-names></name><name name-style="western"><surname>Frisch</surname><given-names>A</given-names></name><name name-style="western"><surname>Grube</surname><given-names>M</given-names></name><name name-style="western"><surname>Vicente</surname><given-names>R</given-names></name><name name-style="western"><surname>Westberg</surname><given-names>M</given-names></name></person-group> (<year>2023</year>) <article-title>Padjelanta National Park in Sweden, a lichen diversity heaven.</article-title><source>Graphis Scripta</source><volume>35</volume>(<issue>7</issue>): <fpage>81</fpage>–<lpage>125</lpage>.</mixed-citation></ref></ref-list></tp:taxon-treatment>
