# Supplementary material for: ﻿Discovering the diversity of Acarosporaceae (Acarosporales, Lecanoromycetes) with carbonized epihymenial accretions in North America
Source: MycoKeys. 2025 Sep 11;122:123–48. doi: 10.3897/mycokeys.122.162675 (PMC12447084; doi:10.3897/mycokeys.122.162675)
Supplement: XML Treatment for Acarospora aquatica [file mycokeys.122.162675-treatment2.xml]

<!DOCTYPE tp:taxon-treatment
  PUBLIC "-//TaxonX//DTD Taxonomic Treatment Publishing DTD v0 20100105//EN" "tax-treatment-NSO.dtd">
<tp:taxon-treatment xmlns:tp="http://www.plazi.org/taxpub"><tp:treatment-meta><kwd-group><label>Taxon classification</label><kwd>
                <named-content content-type="kingdom">Fungi</named-content>
              </kwd><kwd>
                <named-content content-type="order">Acarosporales</named-content>
              </kwd><kwd>
                <named-content content-type="family">Acarosporaceae</named-content>
              </kwd></kwd-group><mixed-citation publication-type="journal"><person-group><name><surname>Knudsen</surname><given-names>Kerry</given-names></name><name><surname>Kocourková</surname><given-names>Jana</given-names></name><name><surname>Kondrysová</surname><given-names>Eva</given-names></name><name><surname>Pušová</surname><given-names>Tereza</given-names></name><name><surname>Hollinger</surname><given-names>Jason</given-names></name><name><surname>Leavitt</surname><given-names>Steve</given-names></name><name><surname>McCarthy</surname><given-names>John</given-names></name><name><surname>Jedličková</surname><given-names>Lucie</given-names></name><name><surname>Westberg</surname><given-names>Martin</given-names></name></person-group><article-title>﻿Discovering the diversity of <tp:taxon-name><tp:taxon-name-part taxon-name-part-type="family">Acarosporaceae</tp:taxon-name-part></tp:taxon-name> (<tp:taxon-name><tp:taxon-name-part taxon-name-part-type="order">Acarosporales</tp:taxon-name-part></tp:taxon-name>, <tp:taxon-name><tp:taxon-name-part taxon-name-part-type="class">Lecanoromycetes</tp:taxon-name-part></tp:taxon-name>) with carbonized epihymenial accretions in North America</article-title><source>MycoKeys</source><day>11</day><month>09</month><year>2025</year><volume>122</volume><fpage>123</fpage><lpage>148</lpage><pub-id pub-id-type="doi">10.3897/mycokeys.122.162675</pub-id></mixed-citation></tp:treatment-meta><tp:nomenclature><label>﻿</label><tp:taxon-name><object-id xmlns:xlink="http://www.w3.org/1999/xlink" content-type="arpha" xlink:type="simple">91DA771F-EFF2-555F-8B80-ED16FE271093</object-id>
              <tp:taxon-name-part taxon-name-part-type="genus" reg="Acarospora">Acarospora</tp:taxon-name-part>
              <tp:taxon-name-part taxon-name-part-type="species" reg="aquatica">aquatica</tp:taxon-name-part>
              <object-id xmlns:xlink="http://www.w3.org/1999/xlink" content-type="mycobank" xlink:type="simple">857358</object-id>
            </tp:taxon-name><tp:taxon-authority>K.Knudsen, Kocourk. &amp; Kondrysová</tp:taxon-authority><tp:taxon-status xmlns:xlink="http://www.w3.org/1999/xlink" xlink:type="simple">sp. nov.</tp:taxon-status><xref ref-type="fig" rid="F3">Fig. 3</xref></tp:nomenclature><tp:treatment-sec sec-type="material" id="SECID0E2DAG"><title>Type.</title><p>U.S.A. • New York. Rockland Co., Harriman State Park, between Conklin Mountain and Wanaksink Lake, vicinity of Tuxedo Rock, <named-content xmlns:xlink="http://www.w3.org/1999/xlink" content-type="dwc:verbatimCoordinates" xlink:type="simple"><named-content content-type="geo-json" specific-use="{&#34;type&#34;:&#34;Point&#34;,&#34;coordinates&#34;:[-74.124700,41.188300]}" id="NCID0EEEAG" xlink:type="simple">41.1883, -74.1247</named-content></named-content>, alt. 366 m, on quartz crystals on granite dome between <italic><tp:taxon-name><tp:taxon-name-part taxon-name-part-type="genus" reg="Sphagnum">Sphagnum</tp:taxon-name-part></tp:taxon-name></italic> depressions, 9 March 2008, J. C. Lendemer 11525 (NY-holotype).</p><fig id="F3" position="float" orientation="portrait"><object-id xmlns:xlink="http://www.w3.org/1999/xlink" content-type="doi" xlink:type="simple">10.3897/mycokeys.122.162675.figure3</object-id><object-id xmlns:xlink="http://www.w3.org/1999/xlink" content-type="arpha" xlink:type="simple">DF077463-2A67-5D11-8687-FC37CFE25A31</object-id><label>Figure 3.</label><caption><p><italic><tp:taxon-name><tp:taxon-name-part taxon-name-part-type="genus" reg="Acarospora">Acarospora</tp:taxon-name-part> <tp:taxon-name-part taxon-name-part-type="species" reg="aquatica">aquatica</tp:taxon-name-part></tp:taxon-name></italic> Lendemer 11525. Habit of the thallus with compound apothecia with gyrose disc. Scale bar: 1 mm.</p></caption><graphic xmlns:xlink="http://www.w3.org/1999/xlink" xlink:href="mycokeys-122-123-g003.jpg" position="float" orientation="portrait" xlink:type="simple" id="oo_1413671.jpg"><uri content-type="original_file" xlink:type="simple">https://binary.pensoft.net/fig/1413671</uri></graphic></fig></tp:treatment-sec><tp:treatment-sec sec-type="diagnosis" id="SECID0EIFAG"><title>Diagnosis.</title><p>Differing from <italic><tp:taxon-name><tp:taxon-name-part taxon-name-part-type="genus" reg="Sarcogyne">Sarcogyne</tp:taxon-name-part> <tp:taxon-name-part taxon-name-part-type="species" reg="cyclocarpa">cyclocarpa</tp:taxon-name-part></tp:taxon-name></italic> in having a wetlands ecology and forming compound apothecial structures by replication through division.</p></tp:treatment-sec><tp:treatment-sec sec-type="etymology" id="SECID0EZFAG"><title>Etymology.</title><p>Named for its occurrence in swamps and wetlands, an unusual character in the family.</p></tp:treatment-sec><tp:treatment-sec sec-type="description" id="SECID0E5FAG"><title>Description.</title><p>Thallus endolithic, algal layer usually visible at base of apothecia, algal cells 5–10 µm wide, often forming continuous layer below compound apothecia. Apothecia dispersed, becoming compound, ca. 0.2–0.4 mm wide, 0.2–0.3 mm thick, including the stipe, lower surface carbonized. Margin ca. 50 μm wide, outer layer carbonized, inner layer hyaline to light brownish color, widths variable, sometimes gobs of melanin build-up on the outer surface. Disc black with umbos and/or gyrose structures. Hymenium 100–125 µm tall, paraphyses 1–2 µm wide, apices barely expanded, hymenial gel IKI+ blue to red, hemiamyloid. Asci 60–80 × 10–20 µm, ascospores 4–5 × 2 μm. Subhymenium 40–80 µm tall, IKI+ blue. Hypothecium usually indistinct, continuous with endolithic thallus and margin of solitary apothecia or outer wall of compound apothecia. Pycnidia not observed. Not producing secondary metabolites.</p></tp:treatment-sec><tp:treatment-sec sec-type="habitat" id="SECID0EDGAG"><title>Habitat and distribution.</title><p>On granite or quartz in granite, limestone, and Altamaha grit sandstone in wetlands in Connecticut, Georgia, New York, and West Virginia.</p></tp:treatment-sec><tp:treatment-sec sec-type="material" id="SECID0EIGAG"><title>Additional specimens examined.</title><p>U.S.A. • Connecticut, Windham Co., Eastford, Natchaug State Park, Cat Den Swamp, red maple swamp, along Fayette Road, <named-content xmlns:xlink="http://www.w3.org/1999/xlink" content-type="dwc:verbatimCoordinates" xlink:type="simple"><named-content content-type="geo-json" specific-use="{&#34;type&#34;:&#34;Point&#34;,&#34;coordinates&#34;:[-72.054700,41.843100]}" id="NCID0ERGAG" xlink:type="simple">41.8431, -72.0547</named-content></named-content>, no alt., on granite, 19 Sept. 2009, R.C. Harris 55703 (NY); • Georgia, Coffee Co., Broxton. Broxton Rocks TNC Preserve, High Point Outcrop. loblolly pine, water and blackjack oaks, <named-content xmlns:xlink="http://www.w3.org/1999/xlink" content-type="dwc:verbatimCoordinates" xlink:type="simple"><named-content content-type="geo-json" specific-use="{&#34;type&#34;:&#34;Point&#34;,&#34;coordinates&#34;:[-82.853600,31.742200]}" id="NCID0EZGAG" xlink:type="simple">31.7422, -82.8536</named-content></named-content>, no alt., on Altamaha grit sandstone; 10 Jul. 2007, E. Lay s.n. (NY); • New York, Jefferson Co., Three Mile Creek Barrens, hardwood swamp forest, <named-content xmlns:xlink="http://www.w3.org/1999/xlink" content-type="dwc:verbatimCoordinates" xlink:type="simple"><named-content content-type="geo-json" specific-use="{&#34;type&#34;:&#34;Point&#34;,&#34;coordinates&#34;:[-76.152500,44.130000]}" id="NCID0EBHAG" xlink:type="simple">44.13, -76.1525</named-content></named-content>. no alt, on adjacent alvar limestone pavements, 25 May 1997, R.C. Harris 40852 (NY); • West Virgina, Tuckerco Co., Blackwater Falls State Park, open fields and wetlands <named-content xmlns:xlink="http://www.w3.org/1999/xlink" content-type="dwc:verbatimCoordinates" xlink:type="simple"><named-content content-type="geo-json" specific-use="{&#34;type&#34;:&#34;Point&#34;,&#34;coordinates&#34;:[-79.480800,39.115800]}" id="NCID0EJHAG" xlink:type="simple">39.1158, -79.4808</named-content></named-content>, alt. 945 m, on rock, 23 Apr. 2001, R.C. Harris 44925 (NY).</p></tp:treatment-sec><tp:treatment-sec sec-type="notes" id="SECID0ENHAG"><title>Notes.</title><p>The species is probably occasionally submerged.</p><p>We first studied all specimens at NYBG in 2011 and published them as <italic><tp:taxon-name><tp:taxon-name-part taxon-name-part-type="genus" reg="Polysporina">Polysporina</tp:taxon-name-part> <tp:taxon-name-part taxon-name-part-type="species" reg="cyclocarpa">cyclocarpa</tp:taxon-name-part></tp:taxon-name></italic> (<xref ref-type="bibr" rid="B13">Knudsen et al. 2011</xref>). We did limited dissection of specimens in 2023 and 2024 at BYU to preserve specimens. We base ascospore data on our previous study (<xref ref-type="bibr" rid="B13">Knudsen et al. 2011</xref>). All the specimens were old, and sequences were only recovered from the holotype.</p></tp:treatment-sec><ref-list><ref id="B13"><mixed-citation xmlns:xlink="http://www.w3.org/1999/xlink" xlink:type="simple"><person-group><name name-style="western"><surname>Knudsen</surname><given-names>K</given-names></name><name name-style="western"><surname>Lendemer</surname><given-names>JC</given-names></name><name name-style="western"><surname>Harris</surname><given-names>RC</given-names></name></person-group> (<year>2011</year>) <article-title>Lichens and lichenicolous fungi – no. 15: Miscellaneous notes on species from eastern North America.</article-title><source>Opuscula Philolichenum</source><volume>9</volume>: <fpage>45</fpage>–<lpage>75</lpage>. <ext-link xlink:href="10.5962/p.382029" ext-link-type="doi" xlink:type="simple">https://doi.org/10.5962/p.382029</ext-link></mixed-citation></ref></ref-list></tp:taxon-treatment>
