# Supplementary material for: ﻿Discovering the diversity of Acarosporaceae (Acarosporales, Lecanoromycetes) with carbonized epihymenial accretions in North America
Source: MycoKeys. 2025 Sep 11;122:123–48. doi: 10.3897/mycokeys.122.162675 (PMC12447084; doi:10.3897/mycokeys.122.162675)
Supplement: XML Treatment for Acarospora austrooccidentalis [file mycokeys.122.162675-treatment3.xml]

<!DOCTYPE tp:taxon-treatment
  PUBLIC "-//TaxonX//DTD Taxonomic Treatment Publishing DTD v0 20100105//EN" "tax-treatment-NSO.dtd">
<tp:taxon-treatment xmlns:tp="http://www.plazi.org/taxpub"><tp:treatment-meta><kwd-group><label>Taxon classification</label><kwd>
                <named-content content-type="kingdom">Fungi</named-content>
              </kwd><kwd>
                <named-content content-type="order">Acarosporales</named-content>
              </kwd><kwd>
                <named-content content-type="family">Acarosporaceae</named-content>
              </kwd></kwd-group><mixed-citation publication-type="journal"><person-group><name><surname>Knudsen</surname><given-names>Kerry</given-names></name><name><surname>Kocourková</surname><given-names>Jana</given-names></name><name><surname>Kondrysová</surname><given-names>Eva</given-names></name><name><surname>Pušová</surname><given-names>Tereza</given-names></name><name><surname>Hollinger</surname><given-names>Jason</given-names></name><name><surname>Leavitt</surname><given-names>Steve</given-names></name><name><surname>McCarthy</surname><given-names>John</given-names></name><name><surname>Jedličková</surname><given-names>Lucie</given-names></name><name><surname>Westberg</surname><given-names>Martin</given-names></name></person-group><article-title>﻿Discovering the diversity of <tp:taxon-name><tp:taxon-name-part taxon-name-part-type="family">Acarosporaceae</tp:taxon-name-part></tp:taxon-name> (<tp:taxon-name><tp:taxon-name-part taxon-name-part-type="order">Acarosporales</tp:taxon-name-part></tp:taxon-name>, <tp:taxon-name><tp:taxon-name-part taxon-name-part-type="class">Lecanoromycetes</tp:taxon-name-part></tp:taxon-name>) with carbonized epihymenial accretions in North America</article-title><source>MycoKeys</source><day>11</day><month>09</month><year>2025</year><volume>122</volume><fpage>123</fpage><lpage>148</lpage><pub-id pub-id-type="doi">10.3897/mycokeys.122.162675</pub-id></mixed-citation></tp:treatment-meta><tp:nomenclature><label>﻿</label><tp:taxon-name><object-id xmlns:xlink="http://www.w3.org/1999/xlink" content-type="arpha" xlink:type="simple">FC881413-6452-599E-9E6C-C11842A0DCA5</object-id>
              <tp:taxon-name-part taxon-name-part-type="genus" reg="Acarospora">Acarospora</tp:taxon-name-part>
              <tp:taxon-name-part taxon-name-part-type="species" reg="austrooccidentalis">austrooccidentalis</tp:taxon-name-part>
              <object-id xmlns:xlink="http://www.w3.org/1999/xlink" content-type="mycobank" xlink:type="simple">857359</object-id>
            </tp:taxon-name><tp:taxon-authority>K. Knudsen, Kocourk. &amp; Kondrysová</tp:taxon-authority><tp:taxon-status xmlns:xlink="http://www.w3.org/1999/xlink" xlink:type="simple">sp. nov.</tp:taxon-status><xref ref-type="fig" rid="F4">Fig. 4</xref></tp:nomenclature><tp:treatment-sec sec-type="material" id="SECID0EVJAG"><title>Type.</title><p>U.S.A. • New Mexico, Lincoln Co., Tularosa Basin, Oscura, Road 54, <named-content xmlns:xlink="http://www.w3.org/1999/xlink" content-type="dwc:verbatimCoordinates" xlink:type="simple"><named-content content-type="geo-json" specific-use="{&#34;type&#34;:&#34;Point&#34;,&#34;coordinates&#34;:[-106.092800,33.486300]}" id="NCID0E5JAG" xlink:type="simple">33.4863, -106.0928</named-content></named-content>, alt. 1475 m, SW-NE crest above the valley, southernmost hill, on soft acid sandstone, 14 March 2022, J. Kocourková 10842 (PRM-holotype, Hb. K&amp;K-isotype).</p><fig id="F4" position="float" orientation="portrait"><object-id xmlns:xlink="http://www.w3.org/1999/xlink" content-type="doi" xlink:type="simple">10.3897/mycokeys.122.162675.figure4</object-id><object-id xmlns:xlink="http://www.w3.org/1999/xlink" content-type="arpha" xlink:type="simple">219EF1C6-AA9B-5861-BF9F-32F04E8C847B</object-id><label>Figure 4.</label><caption><p><italic><tp:taxon-name><tp:taxon-name-part taxon-name-part-type="genus" reg="Acarospora">Acarospora</tp:taxon-name-part> <tp:taxon-name-part taxon-name-part-type="species" reg="austrooccidentalis">austrooccidentalis</tp:taxon-name-part></tp:taxon-name></italic> Kocourková 11902.3 (A–C, E, I), Kocourková Holotype (F–H), Kocourková Isotype (D, J, K). A. Habit of the white ecorticate chasmolithic thallus with apothecia; B. Apothecium with gyrose disc; C. Apothecia forming clusters; D. Young apothecia with segmented margin; E. Apothecia compound with two hymenia; F. Hymenium of asci and paraphyses; G. Hypothecium; H. Non anastomosed very occasionally branched paraphyses; I. Ascus forming ascospores; J, K. Ascospores. Scale bars: 1000 µm (A–C); 500 µm (D); 200 µm (E); 20 µm (F, G); 10 µm (I); 5 µm (H, J, K).</p></caption><graphic xmlns:xlink="http://www.w3.org/1999/xlink" xlink:href="mycokeys-122-123-g004.jpg" position="float" orientation="portrait" xlink:type="simple" id="oo_1413672.jpg"><uri content-type="original_file" xlink:type="simple">https://binary.pensoft.net/fig/1413672</uri></graphic></fig></tp:treatment-sec><tp:treatment-sec sec-type="diagnosis" id="SECID0E2KAG"><title>Diagnosis.</title><p>Similar to <italic><tp:taxon-name><tp:taxon-name-part taxon-name-part-type="genus" reg="Acarospora">A.</tp:taxon-name-part> <tp:taxon-name-part taxon-name-part-type="species" reg="oscurensis">oscurensis</tp:taxon-name-part></tp:taxon-name></italic> but differs especially in not producing initially apothecia with a smooth margin and without epihymenial accretions and in not forming white stromata with pycnidia, in having ellipsoid ascospores (1.5–)4.0–4.6(–5.1) × (1.0–)2.0(–2.8) µm vs. globose to broadly ellipsoid ascospores (1–)2–3(–6) × 1.0–3.4 µm, and in having thinner paraphyses 1.0–1.5(–2.8) µm vs. (1.5–)2–2.5(–3.5) µm.</p></tp:treatment-sec><tp:treatment-sec sec-type="etymology" id="SECID0EMLAG"><title>Etymology.</title><p>Named for its southwestern distribution in North America.</p></tp:treatment-sec><tp:treatment-sec sec-type="description" id="SECID0ERLAG"><title>Description.</title><p>Endolithic base or white ecorticate chasmolithic thallus in large-grained sandstone or with small white mycelial base, algal cells, 5–10 µm wide, scattered deep in substrate or sometimes below apothecia, sometimes forming a continuous algal layer between apothecia. Apothecia 0.5–1.6 mm wide, 0.3–0.4 mm tall, convex or not, sometimes compound with two hymenia, dispersed or occasionally forming clusters of apothecia with a mycelial base through replication by division. Margin segmented, usually in long linear sections at joints, 90–120 µm wide, outer layer carbonized, inner area hyaline, width variable, margin sometimes excluded. Disc black, usually gyrose with dense carbonized epihymenial accretions, often higher than margin. Hymenium (100–)120–150 µm tall, paraphyses 1.0–1.5(–2.5) µm wide, simple or slightly branched, non-anastomosed, apices unexpanded, hymenial gel IKI+ dark blue, euamyloid, or turning pale blue and fading to pale green, or blue turning red in squash, hemiamyloid, not of diagnostic value. Asci variable from 100 × 10–40 to 40 × 15 µm in same hymenium, ellipsoid ascospores (1.5–)4.0–4.6(–5.1) × (1.0–)2.0(–2.8) µm (n = 40). Subhymenium 40–50 µm tall, IKI+ dark blue, euamyloid. Hypothecium 20–100 µm tall, hyphae 1–2 µm wide or gelatinized and filled with substrate crystals, continuous with margin and endolithic thallus. No pycnidia observed. Not producing secondary metabolites.</p></tp:treatment-sec><tp:treatment-sec sec-type="habitat" id="SECID0EWLAG"><title>Habitat and distribution.</title><p>Currently known from California, Nevada, New Mexico, and Utah, on non-calcareous sandstone, occasionally calciferous sandstone. One specimen was collected on cracked granite. Several specimens were collected on calciferous volcanic tuff. It can occur with <italic><tp:taxon-name><tp:taxon-name-part taxon-name-part-type="genus" reg="Acarospora">A.</tp:taxon-name-part> <tp:taxon-name-part taxon-name-part-type="species" reg="oscurensis">oscurensis</tp:taxon-name-part></tp:taxon-name></italic>, as it does at its type locality in New Mexico.</p></tp:treatment-sec><tp:treatment-sec sec-type="material" id="SECID0EHMAG"><title>Additional specimens examined.</title><p>U.S.A. • Arizona, Yavapai Co., Coconino National Forest, Red Rock Ranger District, Transept Trail, southwest-facing cliff, <named-content xmlns:xlink="http://www.w3.org/1999/xlink" content-type="dwc:verbatimCoordinates" xlink:type="simple"><named-content content-type="geo-json" specific-use="{&#34;type&#34;:&#34;Point&#34;,&#34;coordinates&#34;:[-111.789400,34.790700]}" id="NCID0EQMAG" xlink:type="simple">34.7907, -111.7894</named-content></named-content>, alt. 1298 m, no date, G. Neil 609a (ASU); • California, Tuolumne Co., edge of Emigrant Wilderness, Huckelberry Trail through Kennedy Meadow, white pine, incense cedar, <named-content xmlns:xlink="http://www.w3.org/1999/xlink" content-type="dwc:verbatimCoordinates" xlink:type="simple"><named-content content-type="geo-json" specific-use="{&#34;type&#34;:&#34;Point&#34;,&#34;coordinates&#34;:[-119.333000,38.291600]}" id="NCID0EYMAG" xlink:type="simple">38.2916, -119.333</named-content></named-content>, alt. 1950–2025 m, on a cracked granite rock, 14 Aug. 1989, B. Ryan 24540-b (ASU); • Nevada, Lincoln Co. Antelope Canyon, <named-content xmlns:xlink="http://www.w3.org/1999/xlink" content-type="dwc:verbatimCoordinates" xlink:type="simple"><named-content content-type="geo-json" specific-use="{&#34;type&#34;:&#34;Point&#34;,&#34;coordinates&#34;:[-114.535000,37.637000]}" id="NCID0EANAG" xlink:type="simple">37.637, -114.535</named-content></named-content>, alt.1500 m, on vertical quartzite outcrop, 30 Mar. 2016, J. Hollinger 11033 &amp; N. Noell (BRY-L-0049263); • Clover Mountain, Tepee Rocks, base of loose ash-tuff cliff, <named-content xmlns:xlink="http://www.w3.org/1999/xlink" content-type="dwc:verbatimCoordinates" xlink:type="simple"><named-content content-type="geo-json" specific-use="{&#34;type&#34;:&#34;Point&#34;,&#34;coordinates&#34;:[-114.440700,37.595800]}" id="NCID0EINAG" xlink:type="simple">37.5958, -114.4407</named-content></named-content>, alt. 1690 m, on ash-tuff, 31 May 2018, J. Hollinger 21365 (hb. H&amp;N); • Jumbled Hills, at base of east-facing ash-tuff cliff, <named-content xmlns:xlink="http://www.w3.org/1999/xlink" content-type="dwc:verbatimCoordinates" xlink:type="simple"><named-content content-type="geo-json" specific-use="{&#34;type&#34;:&#34;Point&#34;,&#34;coordinates&#34;:[-115.614200,37.307000]}" id="NCID0EQNAG" xlink:type="simple">37.3070, -115.6142</named-content></named-content>, alt. 1514 m, on calciferous ash-tuff, 28 May 2018, N. Noell 3909, 3917 &amp; J. Hollinger, J. Hollinger 21350 &amp; N. Noel (hb. H&amp;N); • New Mexico, Lincoln Co., Tularosa Basin, Oscura, Road 54, <named-content xmlns:xlink="http://www.w3.org/1999/xlink" content-type="dwc:verbatimCoordinates" xlink:type="simple"><named-content content-type="geo-json" specific-use="{&#34;type&#34;:&#34;Point&#34;,&#34;coordinates&#34;:[-106.092800,33.486300]}" id="NCID0EYNAG" xlink:type="simple">33.4863, -106.0928</named-content></named-content>, alt. 1475 m, SW-NE crest above the valley, southernmost hill, on soft acid sandstone, 14 March 2022, J. Kocourková 10902, 11003 (hb. K&amp;K); • Utah, Emery Co., San Rafael Desert, vicinity of Three Canyons overlook, on sandstone on rim west of the Green River, <named-content xmlns:xlink="http://www.w3.org/1999/xlink" content-type="dwc:verbatimCoordinates" xlink:type="simple"><named-content content-type="geo-json" specific-use="{&#34;type&#34;:&#34;Point&#34;,&#34;coordinates&#34;:[-110.124500,38.708700]}" id="NCID0EAOAG" xlink:type="simple">38.7087, -110.1245</named-content></named-content>, alt. 1320 m, 15 Apr. 2023, S. Leavitt et al. 23067, 23092 (BRY-C); • Kane Co., Glen Canyon Recreational Area, in Navajo sandstone canyon, <named-content xmlns:xlink="http://www.w3.org/1999/xlink" content-type="dwc:verbatimCoordinates" xlink:type="simple"><named-content content-type="geo-json" specific-use="{&#34;type&#34;:&#34;Point&#34;,&#34;coordinates&#34;:[-110.977000,37.311000]}" id="NCID0EIOAG" xlink:type="simple">37.311, -110.977</named-content></named-content>, alt. 1160 m, on sandstone, 17 May 2019, S. Leavitt s.n. (BRY-L-0050518); • San Juan Co., Bears Ears National Monument, between the UT 211 Rd. and sandstone crest, <named-content xmlns:xlink="http://www.w3.org/1999/xlink" content-type="dwc:verbatimCoordinates" xlink:type="simple"><named-content content-type="geo-json" specific-use="{&#34;type&#34;:&#34;Point&#34;,&#34;coordinates&#34;:[-109.500300,37.983600]}" id="NCID0EQOAG" xlink:type="simple">37.9836, -109.5003</named-content></named-content>, alt. 1869 m, thin juniper and shrubby pine vegetation on gently sloping terrain, on sandstone rocks, 22 Sept. 2024, J. Kocourková 11559 &amp; K. Knudsen (hb. K&amp;K); • La Sal Mountains, La Sal Loop Rd, top of small SW oriented crest, <named-content xmlns:xlink="http://www.w3.org/1999/xlink" content-type="dwc:verbatimCoordinates" xlink:type="simple"><named-content content-type="geo-json" specific-use="{&#34;type&#34;:&#34;Point&#34;,&#34;coordinates&#34;:[-109.375000,38.453200]}" id="NCID0EYOAG" xlink:type="simple">38.4532, -109.3750</named-content></named-content>, alt. 1866 m, on HCl–sandstone, 21 Sept. 2024, J. Kocourková 11554 &amp; K. Knudsen (hb. K&amp;K); • Wayne Co., Capital Reef National Park, Cassidy Arch Trail, <named-content xmlns:xlink="http://www.w3.org/1999/xlink" content-type="dwc:verbatimCoordinates" xlink:type="simple"><named-content content-type="geo-json" specific-use="{&#34;type&#34;:&#34;Point&#34;,&#34;coordinates&#34;:[-111.215900,38.263700]}" id="NCID0EAPAG" xlink:type="simple">38.2637, -111.2159</named-content></named-content>, no alt., on Navajo sandstone, 12 June 1992, Larry St. Clair 14030 (BRY-L-0030684); • ca. 2 miles from entrance to Maze District of Canyonlands National Park, <named-content xmlns:xlink="http://www.w3.org/1999/xlink" content-type="dwc:verbatimCoordinates" xlink:type="simple"><named-content content-type="geo-json" specific-use="{&#34;type&#34;:&#34;Point&#34;,&#34;coordinates&#34;:[-110.213000,38.221200]}" id="NCID0EIPAG" xlink:type="simple">38.2212, -110.2130</named-content></named-content>, alt. 1948 m, on exposed sandstone bedrock, 9 April 2014, J. Hollinger 6321 &amp; N. Noell (hb. H&amp;N) • Highway 95, on sandstone, 3 Oct., 1986, J. W. Thomson (ASU).</p></tp:treatment-sec><tp:treatment-sec sec-type="notes" id="SECID0ENPAG"><title>Notes.</title><p>High hymenium, thin paraphyses, and ellipsoid ascospores distinguish <italic><tp:taxon-name><tp:taxon-name-part taxon-name-part-type="genus" reg="Acarospora">Acarospora</tp:taxon-name-part> <tp:taxon-name-part taxon-name-part-type="species" reg="austrooccidentalis">austrooccidentalis</tp:taxon-name-part></tp:taxon-name></italic>. <italic><tp:taxon-name><tp:taxon-name-part taxon-name-part-type="genus" reg="Acarospora">Acarospora</tp:taxon-name-part> <tp:taxon-name-part taxon-name-part-type="species" reg="oscurensis">oscurensis</tp:taxon-name-part></tp:taxon-name></italic> also has a high hymenium but differs in having globose to broadly ellipsoid ascospores and thicker paraphyses. Unfortunately, the ascospore size of the two species can overlap, with <italic><tp:taxon-name><tp:taxon-name-part taxon-name-part-type="genus" reg="Acarospora">A.</tp:taxon-name-part> <tp:taxon-name-part taxon-name-part-type="species" reg="oscurensis">oscurensis</tp:taxon-name-part></tp:taxon-name></italic> sometimes having some ascospores that are not broadly ellipsoid but ellipsoid. Paraphyses width can also be a difficult character, as occasional specimens of both species can have a predominance of paraphyses 2 µm wide. Lichens did not evolve for lichenologists. <italic><tp:taxon-name><tp:taxon-name-part taxon-name-part-type="genus" reg="Acarospora">Acarospora</tp:taxon-name-part> <tp:taxon-name-part taxon-name-part-type="species" reg="oscurensis">oscurensis</tp:taxon-name-part></tp:taxon-name></italic> also differs in having young apothecia with a smooth margin and a disc without carbonized epihymenial accretions as well as occasionally white stromata.</p><p>The specimens from the Jumbled Hills in Lincoln County, Nevada, on eroding calcareous tuff had the lowest hymenia at 100 µm high and formed a chasmolithic thallus from substrate erosion and were not as robust as specimens on large-grained HCl–sandstone (Noell 3909, 3917).</p></tp:treatment-sec></tp:taxon-treatment>
