# Supplementary material for: ﻿Discovering the diversity of Acarosporaceae (Acarosporales, Lecanoromycetes) with carbonized epihymenial accretions in North America
Source: MycoKeys. 2025 Sep 11;122:123–48. doi: 10.3897/mycokeys.122.162675 (PMC12447084; doi:10.3897/mycokeys.122.162675)
Supplement: XML Treatment for Acarospora oscurensis [file mycokeys.122.162675-treatment5.xml]

<!DOCTYPE tp:taxon-treatment
  PUBLIC "-//TaxonX//DTD Taxonomic Treatment Publishing DTD v0 20100105//EN" "tax-treatment-NSO.dtd">
<tp:taxon-treatment xmlns:tp="http://www.plazi.org/taxpub"><tp:treatment-meta><kwd-group><label>Taxon classification</label><kwd>
                <named-content content-type="kingdom">Fungi</named-content>
              </kwd><kwd>
                <named-content content-type="order">Acarosporales</named-content>
              </kwd><kwd>
                <named-content content-type="family">Acarosporaceae</named-content>
              </kwd></kwd-group><mixed-citation publication-type="journal"><person-group><name><surname>Knudsen</surname><given-names>Kerry</given-names></name><name><surname>Kocourková</surname><given-names>Jana</given-names></name><name><surname>Kondrysová</surname><given-names>Eva</given-names></name><name><surname>Pušová</surname><given-names>Tereza</given-names></name><name><surname>Hollinger</surname><given-names>Jason</given-names></name><name><surname>Leavitt</surname><given-names>Steve</given-names></name><name><surname>McCarthy</surname><given-names>John</given-names></name><name><surname>Jedličková</surname><given-names>Lucie</given-names></name><name><surname>Westberg</surname><given-names>Martin</given-names></name></person-group><article-title>﻿Discovering the diversity of <tp:taxon-name><tp:taxon-name-part taxon-name-part-type="family">Acarosporaceae</tp:taxon-name-part></tp:taxon-name> (<tp:taxon-name><tp:taxon-name-part taxon-name-part-type="order">Acarosporales</tp:taxon-name-part></tp:taxon-name>, <tp:taxon-name><tp:taxon-name-part taxon-name-part-type="class">Lecanoromycetes</tp:taxon-name-part></tp:taxon-name>) with carbonized epihymenial accretions in North America</article-title><source>MycoKeys</source><day>11</day><month>09</month><year>2025</year><volume>122</volume><fpage>123</fpage><lpage>148</lpage><pub-id pub-id-type="doi">10.3897/mycokeys.122.162675</pub-id></mixed-citation></tp:treatment-meta><tp:nomenclature><label>﻿</label><tp:taxon-name><object-id xmlns:xlink="http://www.w3.org/1999/xlink" content-type="arpha" xlink:type="simple">2EB21C0F-F665-5CD8-8A5D-1F9BA3D0227F</object-id>
              <tp:taxon-name-part taxon-name-part-type="genus" reg="Acarospora">Acarospora</tp:taxon-name-part>
              <tp:taxon-name-part taxon-name-part-type="species" reg="oscurensis">oscurensis</tp:taxon-name-part>
              <object-id xmlns:xlink="http://www.w3.org/1999/xlink" content-type="mycobank" xlink:type="simple">857361</object-id>
            </tp:taxon-name><tp:taxon-authority>K. Knudsen, Kocour. &amp; Kondrysová</tp:taxon-authority><tp:taxon-status xmlns:xlink="http://www.w3.org/1999/xlink" xlink:type="simple">sp. nov.</tp:taxon-status><xref ref-type="fig" rid="F6">Fig. 6</xref></tp:nomenclature><tp:treatment-sec sec-type="material" id="SECID0EJYAG"><title>Type.</title><p>U.S.A. • New Mexico, Lincoln Co., Tularosa Basin, Oscura, Road 54, <named-content xmlns:xlink="http://www.w3.org/1999/xlink" content-type="dwc:verbatimCoordinates" xlink:type="simple"><named-content content-type="geo-json" specific-use="{&#34;type&#34;:&#34;Point&#34;,&#34;coordinates&#34;:[-106.092800,33.486300]}" id="NCID0ESYAG" xlink:type="simple">33.4863, -106.0928</named-content></named-content>, alt. 1475 m, SW-NE crest above the valley, southernmost hill, on soft acid sandstone, 14. Mar. 2022, K. Knudsen 19438 &amp; J. Kocourková (SBBG-holotype).</p><fig id="F6" position="float" orientation="portrait"><object-id xmlns:xlink="http://www.w3.org/1999/xlink" content-type="doi" xlink:type="simple">10.3897/mycokeys.122.162675.figure6</object-id><object-id xmlns:xlink="http://www.w3.org/1999/xlink" content-type="arpha" xlink:type="simple">BFF60B5D-6124-5FF6-A301-340017F3D20E</object-id><label>Figure 6.</label><caption><p><italic><tp:taxon-name><tp:taxon-name-part taxon-name-part-type="genus" reg="Acarospora">Acarospora</tp:taxon-name-part> <tp:taxon-name-part taxon-name-part-type="species" reg="oscurensis">oscurensis</tp:taxon-name-part></tp:taxon-name></italic>, Hollinger 6327 (A), Knudsen 19438 Holotype (B, H–J), Kocourková 10795.1 (C), Kocourková 10795.3 (D), Kocourková 10846 (E), Kocourková 11512 (F, G, K). A. Habit of the thallus with apothecia emerging from white stromata; B. White stromata with pycnidia; C. Elevated apothecia developing from pycnidia, with thick margin and umbo developing on the disc; D. Maturing elevated apothecia; E, F. White stromata and marginate apothecia developing gyrose surface; G. Fully developed immarginate gyrose apothecia; H. Vertical section through apothecium showing hyaline hymenium and algal layer; I. Septate and anastomosed paraphyses; J. Vertical section through apothecium under dissecting microscope; K. Spores. Scale bars: 1 mm (A, F); 500 µm (B–E, G, J); 100 µm (H); 5 µm (I, K).</p></caption><graphic xmlns:xlink="http://www.w3.org/1999/xlink" xlink:href="mycokeys-122-123-g006.jpg" position="float" orientation="portrait" xlink:type="simple" id="oo_1413674.jpg"><uri content-type="original_file" xlink:type="simple">https://binary.pensoft.net/fig/1413674</uri></graphic></fig></tp:treatment-sec><tp:treatment-sec sec-type="diagnosis" id="SECID0EPZAG"><title>Diagnosis.</title><p>Similar to <italic><tp:taxon-name><tp:taxon-name-part taxon-name-part-type="genus" reg="Acarospora">Acarospora</tp:taxon-name-part> <tp:taxon-name-part taxon-name-part-type="species" reg="austrooccidentalis">austrooccidentalis</tp:taxon-name-part></tp:taxon-name></italic> with a high hymenium, differing in having globose to broadly ellipsoid ascospores (1–)2–3(–6) × 1.0–3.4 µm vs. ellipsoid ascospores (1.5–)4.0–4.6(–5.1) × (1.0–)2.0(–2.8), thicker paraphyses (1.5–)2.0–2.5(–3.5) µm vs. 1.0–1.5(–2.0) µm, in occasionally producing white stromata, and with young apothecia often having in early development a smooth margin and lacking epihymenial accretions.</p></tp:treatment-sec><tp:treatment-sec sec-type="etymology" id="SECID0EA1AG"><title>Etymology.</title><p>Named for Oscura in the Tularosa Basin of the Chihuahuan Desert in New Mexico, where we first collected this species.</p></tp:treatment-sec><tp:treatment-sec sec-type="description" id="SECID0EF1AG"><title>Description.</title><p>Thallus endolithic up to 0.2 mm deep, up to 5 cm wide, algal cells ca. 5–10 µm wide, algal layer variable, continuous below and between apothecia, the sandstone often spongy when wet to the touch, or discontinuous deep in substrate. Apothecia round to irregular, 0.3–1.3 mm wide, 0.4–0.5 mm tall, sometimes elevated on white mycelial base or emerging from white stromata. Margin thick, 100–250 µm wide, outer layer carbonized, inner layer reddish to hyaline, widths variable, hyphae 1–2 µm wide, rim smooth when young, slightly elevated above the disc, becoming segmented. Disc reddish-brown to black, at first usually without epihymenial accretions, then developing an umbo or several small dots of melanin, eventually dense and sometimes gyrose, excluding the margin. Hymenium (100–)120–150(–180) µm tall, epihymenium uneven (10–)20–30 µm tall, paraphyses (1.5–)2.0–2.5(–3.5) µm wide, branched and anastomosed, apices expanded to 4.5 µm with black pigment mark, hymenial gel IKI+ light blue, turning red in squash, hemiamyloid. Asci 120–160 × 10–30 µm, often cylindrical, rarely becoming inflated, ascospores usually broadly ellipsoid, sometimes with small globose ascospores (1–)2–3(–6) × 1.0–3.4 µm, variable (n = 40), oil drops absent or one large oil drop, sometimes a second smaller one. Subhymenium up to 30 µm tall, IKI+ blue. Hypothecium 20–30 µm tall, with hyphae 1–2 µm thick, continuous with margin. Occasionally with white stromata 100–300 µm wide, a black dot often on top and some scattered algae cells in a thalline wall around pycnidia. Pycnidia up to 200 µm across with long, thick conidiogenous cells 30 × 3 µm, producing abundant conidia 2–3 × 1 µm. Eventually producing a single apothecium from each stroma. Not producing secondary metabolites.</p></tp:treatment-sec><tp:treatment-sec sec-type="habitat" id="SECID0EK1AG"><title>Habitat and distribution.</title><p>On acid and calciferous sandstone and volcanic ash in Arizona, Colorado, Nevada, New Mexico, and Utah.</p></tp:treatment-sec><tp:treatment-sec sec-type="material" id="SECID0EP1AG"><title>Additional specimens examined.</title><p>U.S.A. • Arizona, Maricopa Co., Sierra Estrella Regional Park, Corgett Wash, <named-content xmlns:xlink="http://www.w3.org/1999/xlink" content-type="dwc:verbatimCoordinates" xlink:type="simple"><named-content content-type="geo-json" specific-use="{&#34;type&#34;:&#34;Point&#34;,&#34;coordinates&#34;:[-112.333300,33.283300]}" id="NCID0EY1AG" xlink:type="simple">33.2833, -112.3333</named-content></named-content>, alt. 850 m, 20 Oct.1974, T. H. Nash III (ASU); • Colorado, Garfield Co., Flat Tops Wilderness, forested area just above Crater Lake, <named-content xmlns:xlink="http://www.w3.org/1999/xlink" content-type="dwc:verbatimCoordinates" xlink:type="simple"><named-content content-type="geo-json" specific-use="{&#34;type&#34;:&#34;Point&#34;,&#34;coordinates&#34;:[-107.416600,39.816600]}" id="NCID0EA2AG" xlink:type="simple">39.8166, -107.4166</named-content></named-content>, alt. 3140 m, on siliceous rocks, 24 June 1992, T. H. Nash III 31921(ASU); • Nevada, Lincoln. Co., Rainbow Canyon, large volcanic ash formation, <named-content xmlns:xlink="http://www.w3.org/1999/xlink" content-type="dwc:verbatimCoordinates" xlink:type="simple"><named-content content-type="geo-json" specific-use="{&#34;type&#34;:&#34;Point&#34;,&#34;coordinates&#34;:[-114.582700,37.495900]}" id="NCID0EI2AG" xlink:type="simple">37.4959, -114.5827</named-content></named-content>, alt. 1240 m, on sunny rhyolite ash, 13 Aug. 2019, Hollinger 23226a (BRY-L-0052277); • New Mexico, Lincoln Co., Tularosa Basin, Oscura, <named-content xmlns:xlink="http://www.w3.org/1999/xlink" content-type="dwc:verbatimCoordinates" xlink:type="simple"><named-content content-type="geo-json" specific-use="{&#34;type&#34;:&#34;Point&#34;,&#34;coordinates&#34;:[-106.092800,33.486300]}" id="NCID0EQ2AG" xlink:type="simple">33.4863, -106.0928</named-content></named-content>, alt. 1475 m, SW-NE crest above the valley, southernmost hill, on soft acid sandstone, 14 March 2022, J. Kocourková 10795 (3 specimens, hb. K&amp;K, SBBG); • 14 March 2022, J. Kocourková 10797 (2 specimens, hb. K&amp;K, BYU), 10852 (2 specimens, hb. K&amp;K, PRM); • Utah, Emery Co., <named-content xmlns:xlink="http://www.w3.org/1999/xlink" content-type="dwc:verbatimCoordinates" xlink:type="simple"><named-content content-type="geo-json" specific-use="{&#34;type&#34;:&#34;Point&#34;,&#34;coordinates&#34;:[-110.739200,39.094500]}" id="NCID0EY2AG" xlink:type="simple">39.0945 -110.7392</named-content></named-content>, alt. 1621 m, in the “Little Grand Canyon” of San Rafael River, south side of San Rafael River near sandstone butte above river on hard sandstone, 28 April 2023, S. Leavitt et al. 23124, 23126, 23129 (BRY-C); • <named-content xmlns:xlink="http://www.w3.org/1999/xlink" content-type="dwc:verbatimCoordinates" xlink:type="simple"><named-content content-type="geo-json" specific-use="{&#34;type&#34;:&#34;Point&#34;,&#34;coordinates&#34;:[-110.169500,38.683900]}" id="NCID0E62AG" xlink:type="simple">38.6839 -110.1695</named-content></named-content>, alt. 1405 m, 15 April 2023, S. Leavitt et al. 23028, 23034 (BRY-C); • San Rafael Desert, vicinity of Three Canyons overlook, on sandstone on rim west of the Green River, <named-content xmlns:xlink="http://www.w3.org/1999/xlink" content-type="dwc:verbatimCoordinates" xlink:type="simple"><named-content content-type="geo-json" specific-use="{&#34;type&#34;:&#34;Point&#34;,&#34;coordinates&#34;:[-110.124500,38.708700]}" id="NCID0EG3AG" xlink:type="simple">38.7087, -110.1245</named-content></named-content>, alt. 1320, 15 Apr. 2023, S. Leavitt et al. 23077 (BRY-C); • San Juan Co., Bears Ears National Monument, between the UT 211 Rd. and sandstone crest, <named-content xmlns:xlink="http://www.w3.org/1999/xlink" content-type="dwc:verbatimCoordinates" xlink:type="simple"><named-content content-type="geo-json" specific-use="{&#34;type&#34;:&#34;Point&#34;,&#34;coordinates&#34;:[-109.500300,37.983600]}" id="NCID0EO3AG" xlink:type="simple">37.9836, -109.5003</named-content></named-content>, alt. 1869 m, thin juniper and shrubby pine vegetation on gently sloping area, on sandstone rocks, 22 Sept. 2024, J. Kocourková 11560 &amp; K. Knudsen (hb. K&amp;K), Knudsen 19532 &amp; J. Kocourková (SBBG); • La Sal Mts., La Sal Loop Rd, top of small SW oriented crest, alt. 1866 m, <named-content xmlns:xlink="http://www.w3.org/1999/xlink" content-type="dwc:verbatimCoordinates" xlink:type="simple"><named-content content-type="geo-json" specific-use="{&#34;type&#34;:&#34;Point&#34;,&#34;coordinates&#34;:[-109.375000,38.453200]}" id="NCID0EW3AG" xlink:type="simple">38.4532, -109.3750</named-content></named-content>, on HCl–sandstone, 21 Sept. 2024, J. Kocourková 11512, 11556 &amp; K. Knudsen (hb. K&amp;K); • Wayne Co., Capital Reef National Park, Cassidy Arch Trail, <named-content xmlns:xlink="http://www.w3.org/1999/xlink" content-type="dwc:verbatimCoordinates" xlink:type="simple"><named-content content-type="geo-json" specific-use="{&#34;type&#34;:&#34;Point&#34;,&#34;coordinates&#34;:[-111.215900,38.263700]}" id="NCID0E53AG" xlink:type="simple">38.2637, -111.2159</named-content></named-content>, no alt., on Navajo sandstone, 12 June 1992, Larry St. Clair 14030 (BRY-L-0030690).</p></tp:treatment-sec><tp:treatment-sec sec-type="notes" id="SECID0ED4AG"><title>Notes.</title><p>The high hymenium and broadly ellipsoid ascospores are characteristic of <italic><tp:taxon-name><tp:taxon-name-part taxon-name-part-type="genus" reg="Acarospora">Acarospora</tp:taxon-name-part> <tp:taxon-name-part taxon-name-part-type="species" reg="oscurensis">oscurensis</tp:taxon-name-part></tp:taxon-name></italic>, as well as the tendency to have thicker paraphyses than <italic><tp:taxon-name><tp:taxon-name-part taxon-name-part-type="genus" reg="Acarospora">A.</tp:taxon-name-part> <tp:taxon-name-part taxon-name-part-type="species" reg="austrooccidentalis">austrooccidentalis</tp:taxon-name-part></tp:taxon-name></italic> (see also discussion under the latter species).</p><p><italic><tp:taxon-name><tp:taxon-name-part taxon-name-part-type="genus" reg="Acarospora">Acarospora</tp:taxon-name-part> <tp:taxon-name-part taxon-name-part-type="species" reg="oscurensis">oscurensis</tp:taxon-name-part></tp:taxon-name></italic>, like <italic><tp:taxon-name><tp:taxon-name-part taxon-name-part-type="genus" reg="Sarcogyne">Sarcogyne</tp:taxon-name-part> <tp:taxon-name-part taxon-name-part-type="species" reg="similis">similis</tp:taxon-name-part></tp:taxon-name></italic> and <italic><tp:taxon-name><tp:taxon-name-part taxon-name-part-type="genus" reg="Sarcogyne">S.</tp:taxon-name-part> <tp:taxon-name-part taxon-name-part-type="species" reg="poeltii">poeltii</tp:taxon-name-part></tp:taxon-name></italic>, produces stromata that contain pycnidia but which eventually produce apothecia (<xref ref-type="bibr" rid="B13">Knudsen et al. 2011</xref>, picture of stromata of <italic><tp:taxon-name><tp:taxon-name-part taxon-name-part-type="genus" reg="Sarcogyne">S.</tp:taxon-name-part> <tp:taxon-name-part taxon-name-part-type="species" reg="similis">similis</tp:taxon-name-part></tp:taxon-name></italic> as the synonym <italic><tp:taxon-name><tp:taxon-name-part taxon-name-part-type="genus" reg="Acarospora">A.</tp:taxon-name-part> <tp:taxon-name-part taxon-name-part-type="species" reg="reebiae">reebiae</tp:taxon-name-part></tp:taxon-name></italic>). It differs from these two species in the stromata being white and not black. As with <italic><tp:taxon-name><tp:taxon-name-part taxon-name-part-type="genus" reg="Sarcogyne">S.</tp:taxon-name-part> <tp:taxon-name-part taxon-name-part-type="species" reg="similis">similis</tp:taxon-name-part></tp:taxon-name></italic> and <italic><tp:taxon-name><tp:taxon-name-part taxon-name-part-type="genus" reg="Sarcogyne">S.</tp:taxon-name-part> <tp:taxon-name-part taxon-name-part-type="species" reg="poeltii">poeltii</tp:taxon-name-part></tp:taxon-name></italic>, apothecia may also emerge directly from the endolithic thallus or form by replication by division. So far white stromata are rare in collections examined but common at the type locality. They usually occur when the thallus is continuous between apothecia.</p><p>The apothecia of <italic><tp:taxon-name><tp:taxon-name-part taxon-name-part-type="genus" reg="Acarospora">Acarospora</tp:taxon-name-part> <tp:taxon-name-part taxon-name-part-type="species" reg="oscurensis">oscurensis</tp:taxon-name-part></tp:taxon-name></italic> often do not have a continuous endolithic algal layer between apothecia and are elevated by a white mycelial base (which is not a remnant of stromata) and can have a distinct algal layer directly beneath the hypothecium.</p><p><italic><tp:taxon-name><tp:taxon-name-part taxon-name-part-type="genus" reg="Acarospora">Acarospora</tp:taxon-name-part> <tp:taxon-name-part taxon-name-part-type="species" reg="oscurensis">oscurensis</tp:taxon-name-part></tp:taxon-name></italic> can be easily determined by its young apothecia initially having a smooth margin and lacking epihymenial accretions on non-calcareous sandstone. But in emergent apothecia in sandstone with a porous top layer of large grains, the apothecia may have already developed an umbo and/or segmenting margin before they are fully emergent.</p><p><italic><tp:taxon-name><tp:taxon-name-part taxon-name-part-type="genus" reg="Acarospora">Acarospora</tp:taxon-name-part> <tp:taxon-name-part taxon-name-part-type="species" reg="oscurensis">oscurensis</tp:taxon-name-part></tp:taxon-name></italic> can be misdetermined as <italic><tp:taxon-name><tp:taxon-name-part taxon-name-part-type="genus" reg="Acarospora">A.</tp:taxon-name-part> <tp:taxon-name-part taxon-name-part-type="species" reg="leavittii">leavittii</tp:taxon-name-part></tp:taxon-name></italic>, which can sometimes have all small, broadly ellipsoid ascospores that are not fully developed to 10 × 7 µm, which are released at any size during good habitat conditions for lichenization. But <italic><tp:taxon-name><tp:taxon-name-part taxon-name-part-type="genus" reg="Acarospora">A.</tp:taxon-name-part> <tp:taxon-name-part taxon-name-part-type="species" reg="leavittii">leavittii</tp:taxon-name-part></tp:taxon-name></italic> generally will have longer ascospores (3.5–)4.0–5.0–7.0(–10.0) × (2.0–)2.5–3.0(–5.0) µm vs. (1–)2–3(–4) × 1–3 µm and a deeper subhymenium up to 60 µm vs. up to 30 µm tall (<xref ref-type="bibr" rid="B16">Knudsen et al. 2022</xref>).</p></tp:treatment-sec><ref-list><ref id="B13"><mixed-citation xmlns:xlink="http://www.w3.org/1999/xlink" xlink:type="simple"><person-group><name name-style="western"><surname>Knudsen</surname><given-names>K</given-names></name><name name-style="western"><surname>Lendemer</surname><given-names>JC</given-names></name><name name-style="western"><surname>Harris</surname><given-names>RC</given-names></name></person-group> (<year>2011</year>) <article-title>Lichens and lichenicolous fungi – no. 15: Miscellaneous notes on species from eastern North America.</article-title><source>Opuscula Philolichenum</source><volume>9</volume>: <fpage>45</fpage>–<lpage>75</lpage>. <ext-link xlink:href="10.5962/p.382029" ext-link-type="doi" xlink:type="simple">https://doi.org/10.5962/p.382029</ext-link></mixed-citation></ref><ref id="B16"><mixed-citation xmlns:xlink="http://www.w3.org/1999/xlink" xlink:type="simple"><person-group><name name-style="western"><surname>Knudsen</surname><given-names>K</given-names></name><name name-style="western"><surname>Kocourková</surname><given-names>J</given-names></name><name name-style="western"><surname>Hodková</surname><given-names>E</given-names></name></person-group> (<year>2022</year>) <article-title>Four species from New Mexico and Europe (<tp:taxon-name><tp:taxon-name-part taxon-name-part-type="family">Acarosporaceae</tp:taxon-name-part></tp:taxon-name>).</article-title><source>Archive for Lichenology</source><volume>32</volume>: <fpage>1</fpage>–<lpage>10</lpage>.</mixed-citation></ref></ref-list></tp:taxon-treatment>
