# Supplementary material for: ﻿Discovering the diversity of Acarosporaceae (Acarosporales, Lecanoromycetes) with carbonized epihymenial accretions in North America
Source: MycoKeys. 2025 Sep 11;122:123–48. doi: 10.3897/mycokeys.122.162675 (PMC12447084; doi:10.3897/mycokeys.122.162675)
Supplement: XML Treatment for Acarospora profusa [file mycokeys.122.162675-treatment6.xml]

<!DOCTYPE tp:taxon-treatment
  PUBLIC "-//TaxonX//DTD Taxonomic Treatment Publishing DTD v0 20100105//EN" "tax-treatment-NSO.dtd">
<tp:taxon-treatment xmlns:tp="http://www.plazi.org/taxpub"><tp:treatment-meta><kwd-group><label>Taxon classification</label><kwd>
                <named-content content-type="kingdom">Fungi</named-content>
              </kwd><kwd>
                <named-content content-type="order">Acarosporales</named-content>
              </kwd><kwd>
                <named-content content-type="family">Acarosporaceae</named-content>
              </kwd></kwd-group><mixed-citation publication-type="journal"><person-group><name><surname>Knudsen</surname><given-names>Kerry</given-names></name><name><surname>Kocourková</surname><given-names>Jana</given-names></name><name><surname>Kondrysová</surname><given-names>Eva</given-names></name><name><surname>Pušová</surname><given-names>Tereza</given-names></name><name><surname>Hollinger</surname><given-names>Jason</given-names></name><name><surname>Leavitt</surname><given-names>Steve</given-names></name><name><surname>McCarthy</surname><given-names>John</given-names></name><name><surname>Jedličková</surname><given-names>Lucie</given-names></name><name><surname>Westberg</surname><given-names>Martin</given-names></name></person-group><article-title>﻿Discovering the diversity of <tp:taxon-name><tp:taxon-name-part taxon-name-part-type="family">Acarosporaceae</tp:taxon-name-part></tp:taxon-name> (<tp:taxon-name><tp:taxon-name-part taxon-name-part-type="order">Acarosporales</tp:taxon-name-part></tp:taxon-name>, <tp:taxon-name><tp:taxon-name-part taxon-name-part-type="class">Lecanoromycetes</tp:taxon-name-part></tp:taxon-name>) with carbonized epihymenial accretions in North America</article-title><source>MycoKeys</source><day>11</day><month>09</month><year>2025</year><volume>122</volume><fpage>123</fpage><lpage>148</lpage><pub-id pub-id-type="doi">10.3897/mycokeys.122.162675</pub-id></mixed-citation></tp:treatment-meta><tp:nomenclature><label>﻿</label><tp:taxon-name><object-id xmlns:xlink="http://www.w3.org/1999/xlink" content-type="arpha" xlink:type="simple">6E35FACA-A19D-512E-AFD4-FDC2C894E147</object-id>
              <tp:taxon-name-part taxon-name-part-type="genus" reg="Acarospora">Acarospora</tp:taxon-name-part>
              <tp:taxon-name-part taxon-name-part-type="species" reg="profusa">profusa</tp:taxon-name-part>
              <object-id xmlns:xlink="http://www.w3.org/1999/xlink" content-type="mycobank" xlink:type="simple">857362</object-id>
            </tp:taxon-name><tp:taxon-authority>K. Knudsen, Kocourk. &amp; Kondrysová</tp:taxon-authority><tp:taxon-status xmlns:xlink="http://www.w3.org/1999/xlink" xlink:type="simple">sp. nov.</tp:taxon-status><xref ref-type="fig" rid="F7">Fig. 7</xref></tp:nomenclature><tp:treatment-sec sec-type="material" id="SECID0EBEBG"><title>Type.</title><p>U.S.A. • Utah, Garfield Co., Box Death Hollow Wilderness Area, east of Pine Creek Road, on Middle Jurassic - Late Jurassic HCl-sandstone escarpments above Pine Creek, <named-content xmlns:xlink="http://www.w3.org/1999/xlink" content-type="dwc:verbatimCoordinates" xlink:type="simple"><named-content content-type="geo-json" specific-use="{&#34;type&#34;:&#34;Point&#34;,&#34;coordinates&#34;:[-111.631000,37.862000]}" id="NCID0EKEBG" xlink:type="simple">37.862, -111,631</named-content></named-content>, alt. 1940 m, 20 May 2023, S. Leavitt 23203 (BRY-C-holotype), S. Leavitt 23187 (BRY-C, topotype).</p><fig id="F7" position="float" orientation="portrait"><object-id xmlns:xlink="http://www.w3.org/1999/xlink" content-type="doi" xlink:type="simple">10.3897/mycokeys.122.162675.figure7</object-id><object-id xmlns:xlink="http://www.w3.org/1999/xlink" content-type="arpha" xlink:type="simple">17832EF7-E5AE-5CC4-8792-0CE88BE309B0</object-id><label>Figure 7.</label><caption><p><italic><tp:taxon-name><tp:taxon-name-part taxon-name-part-type="genus" reg="Acarospora">Acarospora</tp:taxon-name-part> <tp:taxon-name-part taxon-name-part-type="species" reg="profusa">profusa</tp:taxon-name-part></tp:taxon-name></italic>, Leavitt 23203 Holotype. A. Habit of the immersed thallus with fascicles of apothecia; B. Fascicle with more than 50 apothecia; C. Young stipitate fascicle of apothecia; D. Apothecium with white stipe of mycelial bundles. Scale bars: 2 mm (A); 1 mm (B); 500 µm (C, D).</p></caption><graphic xmlns:xlink="http://www.w3.org/1999/xlink" xlink:href="mycokeys-122-123-g007.jpg" position="float" orientation="portrait" xlink:type="simple" id="oo_1413675.jpg"><uri content-type="original_file" xlink:type="simple">https://binary.pensoft.net/fig/1413675</uri></graphic></fig></tp:treatment-sec><tp:treatment-sec sec-type="diagnosis" id="SECID0EHFBG"><title>Diagnosis.</title><p>Similar to <italic><tp:taxon-name><tp:taxon-name-part taxon-name-part-type="genus" reg="Sarcogyne">Sarcogyne</tp:taxon-name-part> <tp:taxon-name-part taxon-name-part-type="species" reg="aquatica">aquatica</tp:taxon-name-part></tp:taxon-name></italic> forming structures of compound apothecia but differing in forming aggregates of subdividing apothecia on a widening mycelial base, forming elevated fascicles on the end of interconnected “stipes” of vertical hyphae up to 0.3 mm high, continuing to replicate by division, and with up to 70 interconnected apothecia.</p></tp:treatment-sec><tp:treatment-sec sec-type="etymology" id="SECID0EYFBG"><title>Etymology.</title><p>Named for the profusion of thin ascospores and of interconnected apothecia.</p></tp:treatment-sec><tp:treatment-sec sec-type="description" id="SECID0E4FBG"><title>Description.</title><p>Thallus endolithic, algal layer below the mycelial base of apothecia, algal cells mostly 5–7 µm wide. Apothecia 0.2–1.0 mm wide. Margin with or without distinct segmented margins, round to irregular, varying in width, 30–40(–100 µm), outer layer black, one cell to 30–50 µm wide, inner layer hyaline, sometimes excluded. Disc black, gyrose, no umbos, epihymenial accretions 30–40 µm tall. Apothecia solitary at first but quickly replicating by division, forming elevated fascicles up to 0.3 mm high of (2–)10–70 apothecia. Eventually the mycelial base replicates by division, separating one aggregate of apothecia from another aggregate of apothecia. The mycelial base is filled with crystals and formed by vertical hyphae mostly 1 µm wide becoming bundles of intertwined hyphae ca. 5 µm wide, forming “stipes” elevating apothecia. Hymenium (80–)100–120 µm tall, paraphyses 1–2 µm wide, apices in black gel caps, hymenial gel IKI+ blue or red (if blue, turning red in squash), hemiamyloid. Asci thin, cylindrical to inflated, 100–90 × 10–20 µm, hundreds of ascospores, 1.0 × 1.0–1.5 µm, thin ellipsoid, sometimes with oil drop. Subhymenium indistinct, to 30 µm tall, IKI+ blue. Hypothecium indistinct. No pycnidia observed. Apothecia and/or epilithic thallus. producing low amounts of norstictic acid, spot test either negative or K+ faint yellow mist, not producing crystals, but positive in solvents A and C.</p></tp:treatment-sec><tp:treatment-sec sec-type="habitat" id="SECID0ECGBG"><title>Habitat and distribution.</title><p>On non-calcareous sandstone in Utah.</p></tp:treatment-sec><tp:treatment-sec sec-type="notes" id="SECID0EHGBG"><title>Notes.</title><p><italic><tp:taxon-name><tp:taxon-name-part taxon-name-part-type="genus" reg="Acarospora">Acarospora</tp:taxon-name-part> <tp:taxon-name-part taxon-name-part-type="species" reg="profusa">profusa</tp:taxon-name-part></tp:taxon-name></italic> is easily determined by the thin ascospores and the fascicles of up to 70 elevated apothecia on a mycelial base. The elevating “stipes” of apothecia are formed by the vertical hyphae of the mycelial base growing upward to elevate apothecia. Eventually the mycelial base splits, forming “two islands” of fasciculate apothecia.</p><p>Though <italic><tp:taxon-name><tp:taxon-name-part taxon-name-part-type="genus" reg="Acarospora">Acarospora</tp:taxon-name-part> <tp:taxon-name-part taxon-name-part-type="species" reg="leavittii">leavittii</tp:taxon-name-part></tp:taxon-name></italic> often has dispersed apothecia, it can sometimes form similar-looking aggregates of apothecia but differs from <italic><tp:taxon-name><tp:taxon-name-part taxon-name-part-type="genus" reg="Acarospora">A.</tp:taxon-name-part> <tp:taxon-name-part taxon-name-part-type="species" reg="profusa">profusa</tp:taxon-name-part></tp:taxon-name></italic> in not being elevated and instead being directly attached to a communal mycelial base that is dividing. <italic><tp:taxon-name><tp:taxon-name-part taxon-name-part-type="genus" reg="Acarospora">Acarospora</tp:taxon-name-part> <tp:taxon-name-part taxon-name-part-type="species" reg="leavittii">leavittii</tp:taxon-name-part></tp:taxon-name></italic> also differs in not having thin ellipsoid ascospores but globose to broadly ellipsoid ascospores that can eventually become as large as 7 × 10 µm.</p></tp:treatment-sec></tp:taxon-treatment>
